# Supplementary material for: Chronic Vestibular Hypofunction Is Associated with Impaired Sleep: Results from the DizzyReg Patient Registry
Source: J Clin Med. 2023 Sep 11;12(18):5903. doi: 10.3390/jcm12185903 (PMC10531914; doi:10.3390/jcm12185903)
Supplement: Supplementary file 1 [file jcm-12-05903-s001.zip]

Archive with 2 entries (2 files):
- Supplemental Table S1 Assessment of comorbidities in the DizzyReg patient registry.pdf
- Supplemental Table S2 Detailed variable list.pdf
